# Supplementary material for: Disruption of Metapopulation Structure Reduces Tasmanian Devil Facial Tumour Disease Spread at the Expense of Abundance and Genetic Diversity
Source: Pathogens. 2021 Dec 8;10(12):1592. doi: 10.3390/pathogens10121592 (PMC8705368; doi:10.3390/pathogens10121592)
Supplement: Supplementary file 1 [file pathogens-10-01592-s001.zip]

Archive with 1 entries (1 files):
- pathogens-1483701-supplementary.pdf
